# Supplementary material for: Functional Analysis of StPHT1;7, a Solanum tuberosum L. Phosphate Transporter Gene, in Growth and Drought Tolerance
Source: Plants (Basel). 2020 Oct 17;9(10):1384. doi: 10.3390/plants9101384 (PMC7650598; doi:10.3390/plants9101384)
Supplement: Supplementary file 1 [file plants-09-01384-s001.zip]

Archive with 5 entries (4 files):
- Supplementary Files 3rd vision/
- Supplementary Files 3rd vision/Table S1.xlsx
- Supplementary Files 3rd vision/Table S2.xlsx
- Supplementary Files 3rd vision/Table S3.xlsx
- Supplementary Files 3rd vision/Table S4.xlsx
