# Supplementary material for: Functional Analysis of StPHT1;7, a Solanum tuberosum L. Phosphate Transporter Gene, in Growth and Drought Tolerance
Source: Plants (Basel). 2020 Oct 17;9(10):1384. doi: 10.3390/plants9101384 (PMC7650598; doi:10.3390/plants9101384)
Supplement: Supplementary file 1 [file plants-09-01384-s001.zip › Supplementary Files 3rd vision/Table S1.xlsx]

## Sheet: Sheet1
Supplemental Table 1. PHT1 family genes ID
Gene Name	PGSC Database Gene ID	PGSC Database Transcript ID	PGSC Database Protein ID
StPHT1;1	PGSC0003DMG400013403	PGSC0003DMT400034874	PGSC0003DMP400023724
StPHT1;2	PGSC0003DMG400013451	PGSC0003DMT400034988	PGSC0003DMP400023801
StPHT1;3	PGSC0003DMG400002355	PGSC0003DMT400006059	PGSC0003DMP400004208
StPHT1;4	PGSC0003DMG400017225	PGSC0003DMT400044368	PGSC0003DMP400030104
StPHT1;5	PGSC0003DMG400010288	PGSC0003DMT400026632	PGSC0003DMP400018176
StPHT1;6	PGSC0003DMG400002356	PGSC0003DMT400006063	PGSC0003DMP400004209
StPHT1;7	PGSC0003DMG400017226	PGSC0003DMT400044369	PGSC0003DMP400030105
StPHT1;8	PGSC0003DMG400009995	PGSC0003DMT400025887	PGSC0003DMP400017657
