# Supplementary material for: Functional Analysis of StPHT1;7, a Solanum tuberosum L. Phosphate Transporter Gene, in Growth and Drought Tolerance
Source: Plants (Basel). 2020 Oct 17;9(10):1384. doi: 10.3390/plants9101384 (PMC7650598; doi:10.3390/plants9101384)
Supplement: Supplementary file 1 [file plants-09-01384-s001.zip › Supplementary Files 3rd vision/Table S2.xlsx]

## Sheet: Sheet1
Supplemental Table 2. Proportion of secondary protein structures in the potato PHT1 family.
Gene Name	Random Coil	Beta-Turn	Extended Strand	Alpha-Helix
StPHT1;1	0.3257	0.04	0.1276	0.5067
StPHT1;2	0.3257	0.0381	0.1448	0.4914
StPHT1;3	0.3308	0.0321	0.1399	0.4972
StPHT1;4	0.3234	0.0411	0.1421	0.4935
StPHT1;5	0.3116	0.0375	0.1341	0.5168
StPHT1;6	0.3176	0.0378	0.1512	0.4934
StPHT1;7	0.3197	0.0502	0.1506	0.4796
StPHT1;8	0.2888	0.0432	0.1434	0.5246
