# Supplementary material for: Functional Analysis of StPHT1;7, a Solanum tuberosum L. Phosphate Transporter Gene, in Growth and Drought Tolerance
Source: Plants (Basel). 2020 Oct 17;9(10):1384. doi: 10.3390/plants9101384 (PMC7650598; doi:10.3390/plants9101384)
Supplement: Supplementary file 1 [file plants-09-01384-s001.zip › Supplementary Files 3rd vision/Table S3.xlsx]

## Sheet: Sheet1
Supplemental Table 3. Growth indices under various concentrations of PEG6000-induced drought stress of potato for the in vitro plantlets of five lines.
Line	PEG6000	Growth Parameter
	Concentration (%)	Plant	Stem fresh	Stem Dry	Root	Root fresh	Root dry	Leaf Area
		Length	Weight	Weight	Length	Weight	Weight	(mm2)
		(mm)	(mg)	(mg)	(mm)	(mg)	(mg)
	0(ck)	55.3 ± 4.5a	141.3 ± 83.0a	8.7 ± 4.2a	95.6 ± 39.4a	12.9 ± 2.2a	1.1 ± 0.2a	57.03 ± 23.08a
	5	47.4 ± 5.8ab	98.1 ± 36.5ab	7.4 ± 3.1a	78.8 ± 9.5ab	15.8 ± 5.2a	1.5 ± 0.5a	58.37 ± 27.85a
WT	10	41.5 ± 4.6bc	87.4 ± 20.1ab	7.6 ± 1.3a	84.1 ± 12.5ab	20.4 ± 4.7a	1.7 ± 0.4a	56.65 ± 21.17a
	15	38.9 ± 1.6c	63.4 ± 7.0b	6.6 ± 0.6a	56.1 ± 7.7b	16.5 ± 7.4a	2.1 ± 1.3a	26.31 ± 5.91ab
	20	36.1 ± 4.0c	55.4 ± 7.9b	5.9 ± 1.2a	73.6 ± 20.8ab	14.4 ± 3.2a	1.7 ± 0.6a	15.25 ± 6.53b
	0(ck)	93.0 ± 4.2a	262.5 ± 37.0a	16.5 ± 3.1a	59.5 ± 2.1a	32.7 ± 18.2ab	1.9 ± 0.7a	70.14 ± 13.95a
	5	89.0 ± 2.8a	193.7 ± 44.8a	12.6 ± 2.9ab	78.5 ± 3.5a	44.1 ± 8.3a	2.7 ± 0.6a	75.27 ± 16.79a
StPHT1;7 RNAi #2	10	62.0 ± 8.5b	102.2 ± 16.2b	9.4 ± 1.1b	64.5 ± 14.8a	29.3 ± 8.6ab	2.6 ± 0.6a	25.62 ± 9.88b
	15	58.5 ± 5.8bc	104.4 ± 18.9b	9.1 ± 0.6b	56.0 ± 9.9a	26.8 ± 0.2ab	2.2 ± 0.4a	24.73 ± 3.63b
	20	45.5 ± 2.1c	69.3 ± 6.1b	8.1 ± 1.1b	29.9 ± 4.7b	10.7 ± 4.9b	1.5 ± 0.7a	8.47 ± 1.5c
	0(ck)	71.6 ± 13.2a	133.0 ± 56.9a	8.4 ± 3.2a	33.3 ± 7.2a	8.1 ± 5.4ab	0.8 ± 0.3a	32.89 ± 10.03ab
	5	54.3 ± 7.6b	92.7 ± 14.7ab	7.4 ± 1.4a	32.8 ± 3.1a	7.8 ± 1.6ab	0.7 ± 0.1a	40.91 ± 3.10a
StPHT1;7 RNAi #7	10	49.0 ± 3.4bc	79.3 ± 20.6b	6.5 ± 1.8a	37.4 ± 7.9a	11.0 ± 2.5a	0.9 ± 0.2a	24.64 ± 3.39bc
	15	41.1 ± 9.2c	65.7 ± 34.2b	5.8 ± 2.9a	31.6 ± 13.4a	8.5 ± 6.0ab	0.9 ± 0.7a	16.21 ± 12.79c
	20	37.3 ± 3.4c	53.7 ± 8.1b	5.8 ± 0.9a	19.0 ± 5.8b	3.2 ± 0.6b	0.4 ± 0.1a	2.1 ± 0.67d
	0(ck)	68.7 ± 9.6a	203.1 ± 62.4a	13.8 ± 2.3a	126.2 ± 23.8ab	21.1 ± 8.6ab	1.8 ± 0.3ab	90.34 ± 33.68a
	5	56.6 ± 8.3b	157.1 ± 32.7a	11.2 ± 2.6ab	138.8 ± 25.5a	25.6 ± 10.6a	1.8 ± 0.7ab	99.52 ± 13.34a
StPHT1;7 OE #21	10	46.0 ± 1.3c	69.6 ± 13.1b	5.9 ± 1.9c	92.1 ± 40.0bc	20.1 ± 6.0ab	1.5 ± 0.4ab	24.01 ± 11.76b
	15	36.8 ± 2.9d	63.3 ± 13.9b	6.1 ± 0.3c	67.3 ± 28.5c	22.6 ± 14.1a	2.3 ± 1.2a	15.86 ± 4.37b
	20	35.0 ± 3.8d	58.0 ± 7.6b	8.0 ± 0.4bc	70.2 ± 5.3c	7.9 ± 1.3b	0.7 ± 0.2b	11.37 ± 6.70b
	0(ck)	60.4 ± 6.7a	206.8 ± 47.2a	12.1 ± 0.9a	99.6 ± 24.9bc	26.1 ± 12.0bc	1.8 ± 0.5bc	87.54 ± 12.93a
	5	50.6 ± 11.7ab	161.4 ± 49.6ab	12.1 ± 3.5a	148.0 ± 21.2a	63.0 ± 2.9a	3.0 ± 0.7a	115.08 ± 24.92a
StPHT1;7 OE #8	10	40.9 ± 5.2bc	131.1 ± 29.8bc	10.8 ± 1.5a	154.8 ± 16.9a	37.1 ± 20.6b	2.7 ± 0.8ab	89.74 ± 25.00a
	15	37.8 ± 8.2c	90.6 ± 26.5cd	8.9 ± 1.8a	122.6 ± 34.6ab	22.1 ± 7.5bc	1.8 ± 0.7bc	44.68 ± 28.38b
	20	35.8 ± 4.0c	56.0 ± 10.3d	4.5 ± 1.2b	71.0 ± 12.9c	9.0 ± 1.8c	0.8 ± 0.1c	14.75 ± 9.15b
Each value is expressed as mean ± SD（n = 15, 15 biological repeats). Different lowercase letters represent significant differences (p ≤ 0.05) using Duncan’s multiple range test, respectively.
