# Supplementary material for: Functional Analysis of StPHT1;7, a Solanum tuberosum L. Phosphate Transporter Gene, in Growth and Drought Tolerance
Source: Plants (Basel). 2020 Oct 17;9(10):1384. doi: 10.3390/plants9101384 (PMC7650598; doi:10.3390/plants9101384)
Supplement: Supplementary file 1 [file plants-09-01384-s001.zip › Supplementary Files 3rd vision/Table S4.xlsx]

## Sheet: Sheet1
Supplemental Table 4. Change of growth indices under various concentrations of PEG6000-induced drought stress of potato for the in vitro plantlets of five lines.
PEG6000 Concentration (%)	Index	Growth Parameter (%)
		Relative	Relative	Relative	Relative	Relative	Relative	Relative
		Plant	Stem Fresh	Stem Dry	Root	Root Fresh	Root	Leaf
		Length	Weight	Weight	Length	Weight	Dry Weight	Area
5	Mean	84.64	73.66	85.97	114.29	143.21	126.66	115.14
5	SD	12.81	17.58	23.52	24.83	53.33	43.83	27.07
5	CV	15.14	23.86	27.36	21.73	37.24	34.61	23.51
10	Mean	68.94	51.63	70.56	107.41	124.08	128.18	67.97
10	SD	6.94	16.62	22.63	35.62	50.41	40.28	37.88
10	CV	10.06	32.19	32.08	33.16	40.63	31.42	55.73
15	Mean	61.31	41.5	63.59	84.83	101.23	131.99	39.85
15	SD	10.23	13.87	20.13	38.58	49.06	75.97	26.13
15	CV	16.68	33.42	31.66	45.48	48.46	57.55	65.57
20	Mean	55.31	32.33	56.19	62.24	51.1	72.34	14.92
20	SD	7.94	7.72	15.78	16.41	32.78	57.88	10.11
20	CV	14.35	23.86	28.08	26.36	64.16	80.02	67.77
